# Supplementary material for: Dihydrofolate Reductase Inhibitors: The Pharmacophore as a Guide for Co-Crystal Screening
Source: Molecules. 2021 Nov 6;26(21):6721. doi: 10.3390/molecules26216721 (PMC8587188; doi:10.3390/molecules26216721)
Supplement: Supplementary file 1 [file molecules-26-06721-s001.zip]

Archive with 1 entries (1 files):
- molecules-1429128-SI.pdf
